# Supplementary material for: Xa inhibitor edoxaban ameliorates hepatic ischemia-reperfusion injury via PAR-2–ERK 1/2 pathway
Source: PLoS One. 2024 May 15;19(5):e0292628. doi: 10.1371/journal.pone.0292628 (PMC11095713; doi:10.1371/journal.pone.0292628)
Supplement: S1 Dataset — (XLSX) [file pone.0292628.s005.xlsx]

## Sheet: vivo fig1_5
	Edoxaban tosylate monohydrate #⑤-1
	Mouse	B6/J, Male
	Ischemia / Reperfusion	60min /4h
	Edxaban	(oral) 1h before	24h fasted
	Control	0.5% MC 120μl
	Density	50mg/kg
						Western				PCR
Sample	Group			AST	ALT	PAR-2	cle/pro caspase 3	p_t ERK1/2	fibrin	MCP-1	CXCL-2	CXCL-10	TNF-α	IL-6	bcl-2	PAR-2	Suzuki's score	Ly6G	TUNEL	MAC-1
1	Control			2878.82	2457.21	0.196345	1.01409	0.664333	0.31125	1.94018	2.82001	2.36761	1.39008	2.83662	0.615673	1.90255	5.9	52.2	95.5	68.9
2	Control			5754.75	2925.21	0.813415	0.936881	0.914768	0.335783	0.793507	1.30309	1.22951	1.26845	2.01911	0.869219	0.946269	5.9	57	60.7	96.6
3	Control			2181.37	1386.14	1.68592	1.1711	1.00811	1.20733	0.714792	0.27014	0.495589	0.702594	0.142715	1.32726	1.22237	5.7	25.1	87.6	72.9
4	50mg/kg			346.357	138.754	0.0906624	0.312808	0.287959	0.25106	0.0566787	0.36872	0.0908081	0.0994414	0.168017	1.55282	0.221986	2.4	15.2	7.1	26.7
5	50mg/kg			104.77	82.4811	0.520435	0.631872	0.328434	0.182777	0.0644918	0.0529808	0.0442995	0.139553	0.0864851	1.71332	0.152467	3.8	13.3	6.1	18.9
6	50mg/kg			476.604	264.431	0.328533	0.993457	0.531615	0.257455	0.0815909	0.126558	0.0882298	0.162698	0.0563661	1.66488	0.224987	4.4	12.6	8.8	30.1
7	Control			4648.71	1716.28	0.708675	1.16523	1.57857	2.04636	1.35786	0.684762	0.864002	1.20329	0.595163	1.52325	1.08673	7.3	43	102.1	81.8
8	Control			4577.28	2805.16	1.04285	0.85335	1.25089	1.40634	0.883365	0.633617	0.724541	1.18024	0.259149	0.859851	0.557542	8.8	34.4	71.2	85.4
9	Control			5720.09	1662.82	1.5528	0.859343	0.583327	0.692939	0.310293	0.288377	0.318743	0.255347	0.147239	0.804747	0.284544	9.9	18.7	99.1	42.1
10	50mg/kg			666.723	361.971	0.512928	0.909795	0.42617	0.535266	0.154292	0.266051	0.126472	0.190546	0.101935	2.01631	0.566155	2.5	18.4	38.9	38.6
11	50mg/kg			928.267	577.685	0.390132	0.429134	0.547096	0.298167	0.271109	0.283411	0.169366	0.189844	0.373059	1.47535	0.500425	3.3	21.6	17.7	35.2
12	50mg/kg			711.889	378.853	0.449238	0.768582	0.391831	0.377966	0.0879455	0.0812421	0.0853416	0.149175	0.0653492	1.2397	0.188973	2.8	11.2	9.1	15.4
			U test p-value	0.002	0.002	0.041	0.041	0.002	0.026	0.002	0.015	0.002	0.002	0.041	0.015	0.015	0.002	0.004	0.002	0.002

## Sheet: vitro fig6_7
1. H/R vs Control (Fig6)
Sample	Group	LDH
1	Control	1.03439
2	Control	0.938947
3	Control	0.907368
4	Control	0.877719
5	Control	0.992807
6	H/R	2.2114
7	H/R	2.13579
8	H/R	2.17088
9	H/R	1.92386
10	H/R	2.33281
2. Edo vs Vehicle (Fig6)
Sample	Group	LDH	PAR-2	phos/total ERK 1/2
1	Vehicle	1.245	100	100
2	Vehicle	1.202	71.7	62
3	Vehicle	0.974	131.5	82
4	Vehicle	0.967	77.2	102
5	Vehicle	0.889	113.1	96
6	Edo 1μM	0.361	70.3	28
7	Edo 1μM	0.270	87.1	71
8	Edo 1μM	0.431	94.5	34
9	Edo 1μM	0.449	70.3	38
10	Edo 1μM	0.494	105.6	26
3. FXa model （Fig6）
Sample	Group	LDH
1	Vehicle	0.970068
2	Vehicle	1.00911
3	Vehicle	0.950846
4	Vehicle	1.02205
5	Vehicle	1.04792
6	Edoxaban only	1.06308
7	Edoxaban only	1.06587
8	Edoxaban only	1.15391
9	Edoxaban only	1.05222
10	Edoxaban only	1.08674
11	FXa 0.5 IU/ml	2.00555
12	FXa 0.5 IU/ml	1.96648
13	FXa 0.5 IU/ml	1.91473
14	FXa 0.5 IU/ml	1.90179
15	FXa 0.5 IU/ml	1.86821
16	Edo+Fxa	1.05067
17	Edo+Fxa	0.87365
18	Edo+Fxa	0.983238
19	Edo+Fxa	0.866802
20	Edo+Fxa	0.925734
4. PAR-2 KD vs Negative Control (Fig7)
Sample	Group	LDH	phos/total ERK 1/2
1	NC	0.371925	100
2	NC	0.368025	74.151
3	NC	0.4131	114.089
4	NC	0.351925	138.734
5	NC	0.4283	94.185
6	PAR-2 KD	0.1928	55.391
7	PAR-2 KD	0.19185	46.47
8	PAR-2 KD	0.18455	71.748
9	PAR-2 KD	0.174575	38.961
10	PAR-2 KD	0.1839	52.612
5. Vehicle vs PD98059
Sample	Group	LDH	PAR-2/B-actin
1	Vehicle	0.322362	100
2	Vehicle	0.32705	62.573
3	Vehicle	0.32045	174.212
4	Vehicle	0.291625	91.908
5	Vehicle	0.293638	96.413
6	PD98059	0.154237	84.299
7	PD98059	0.165563	78.292
8	PD98059	0.15725	167.119
9	PD98059	0.164625	95.629
10	PD98059	0.168887	44.732
6. Control vs. H/R (Figure 7)
Sample	Group	p/tERK1/2
1	Control	100
2	Control	207.555
3	Control	113.79
4	Control	195.526
5	Control	138.779
6	H/R	367.655
7	H/R	203.026
8	H/R	363.3
9	H/R	231.548
10	H/R	468.575

## Sheet: Supporting Info
S1 Fig Edo Dose in vivo			S2 Fig Edo Dese in vitro			S3 Fig AB Con vs Edo				S3 Fig C Con vs H/R
Group	ALT		Group	LDH		Group	PAR-2(PCR)	PAR-2(Western)		Group	PAR-2(Western)
Sham	56		Control (non-H/R)	0.47806		Control	0.913998	0.601372		Control	0.671858
Sham	16		Control (non-H/R)	1.20693		Control	1.26161	0.655558		Control	1.00877
Sham	208		Control (non-H/R)	1.14873		Control	0.996007	0.844099		Control	1.1594
Sham	10		Control (non-H/R)	1.16628		Control	0.838142	1.74683		Control	1.15998
Sham	18		Control (H/R)	2.95335		Control	0.990244	1.15214		Control	1.65563
Vehicle	1842		Control (H/R)	2.85727		IRI	1.57498	2.42658		H/R	3.06873
Vehicle	665		Control (H/R)	3.21894		IRI	2.2966	1.62456		H/R	3.09507
Vehicle	1008		Control (H/R)	2.69053		IRI	1.26893	1.35414		H/R	1.71466
Vehicle	935		Vehicle (H/R)	1.39446		IRI	3.11294	2.5117		H/R	1.72402
Vehicle	1106		Vehicle (H/R)	2.85219		IRI	1.47015	2.23311		H/R	3.2355
3	377		Vehicle (H/R)	2.76351
3	907		Vehicle (H/R)	3.70901
3	548		0.01	3.13857
3	624		0.01	3.23372
3	1058		0.01	3.13072
10	564		0.01	1.90393
10	379		0.1	3.52933
10	502		0.1	3.43834
10	460		0.1	2.75381
10	354		0.1	3.69192
30	150		1	1.64573
30	40		1	0.808314
30	22		1	1.04527
30	1131		1	2.07206
30	775
50	383
50	30
50	40
50	101
50	89
